# Supplementary material for: Spinal Cord Metabolic Signatures in Models of Fast- and Slow-Progressing SOD1G93A Amyotrophic Lateral Sclerosis
Source: Front Neurosci. 2019 Dec 10;13:1276. doi: 10.3389/fnins.2019.01276 (PMC6914819; doi:10.3389/fnins.2019.01276)
Supplement: FILE S1 — Results of linear model statistical analysis. [file Data_Sheet_1.XLSX]

## Sheet: Thoracic Spinal Cord
	metabolite	Genotype			Background			Stage			Genotype-Background			Genotype-Stage			Background-Stage			Genotype-Background-Stage			Residuals
		R2 (% contribution to variance	p-value	pFDR	R2 (% contribution to variance	p-value	pFDR	R2 (% contribution to variance	p-value	pFDR	R2 (% contribution to variance	p-value	pFDR	R2 (% contribution to variance	p-value	pFDR	R2 (% contribution to variance	p-value	pFDR	R2 (% contribution to variance	p-value	pFDR	R2 (% contribution to variance
1	lactate	0.0600008	0.000944287	0.0547686	1.46902	0.00351888	0.0185541	0.316823	0.00117665	0.06736	2.63262	0.113123	0.243005	17.8744	0.00115729	0.0223743	8.12354	0.0125526	0.0890298	1.75483	0.25119	0.472652	67.7688
2	alanine	0.105231	0.00583332	0.0676666	2.6788	0.115484	0.199527	2.51594	0.193641	0.323677	3.93964	0.00946774	0.0572743	3.84561	0.00891474	0.0517055	0.00884931	0.105467	0.203643	7.73395	0.0284501	0.15001	79.172
3	isoleucine	2.30037	0.0073336	0.0708915	1.15103	0.0313389	0.0826206	2.31794	0.130603	0.270535	7.35763	0.00389363	0.0449559	3.31777	0.00867987	0.0517055	0.333563	0.0511278	0.164745	7.94945	0.0229658	0.133202	75.2722
4	but-2-yne-1,4-diol	0.0697366	0.841243	0.871288	1.85786	0.988321	0.989716	0.73811	0.873012	0.923698	0.125765	0.819264	0.896553	0.746639	0.728767	0.761583	0.0621854	0.819205	0.848462	0.0372075	0.887866	0.984175	96.3625
5	urea	0.338741	0.224646	0.33409	3.60175	0.11255	0.199527	4.89095	0.768474	0.871553	0.386715	0.190472	0.324923	0.661262	0.193125	0.342089	0.316981	0.242624	0.327468	2.56614	0.221728	0.459294	87.2375
6	threonine	0.551393	0.52291	0.608102	0.978124	0.360574	0.444964	0.311214	0.280226	0.428324	0.00619916	0.944639	0.978376	0.855834	0.605515	0.675382	1.96543	0.445567	0.527406	0.00488627	0.959023	0.984175	95.3269
7	glycine	5.85884	0.208312	0.33269	6.96445	0.0214827	0.0622997	1.97365	0.0504823	0.195198	0.751076	0.499632	0.603722	0.244892	0.550631	0.664732	6.03279	0.0888472	0.196282	0.296816	0.658035	0.825991	77.8775
8	succinate	0.287064	0.021562	0.0961998	0.998097	0.0177574	0.0570907	0.0743599	0.11846	0.270535	5.85536	0.00554026	0.0449559	0.165266	0.0648199	0.229885	0.137208	0.0676373	0.178317	8.8605	0.0227517	0.133202	83.6221
9	glyceric acid	0.00394486	0.992304	0.992304	95.0738	6.39654e-10	3.70999e-08	0.117107	0.774202	0.871553	0.157882	0.0598288	0.142059	0.338139	0.725393	0.761583	0.131581	0.00596673	0.0705103	0.509994	0.00960762	0.111448	3.66759
10	porphyrin	8.38515	0.239955	0.347934	2.49312	0.270792	0.385657	6.36209	0.488654	0.674807	0.196006	0.20119	0.3334	2.85008	0.06738	0.229885	1.02138	0.146814	0.24379	2.29264	0.217194	0.459294	76.3995
11	uracil	6.32539	0.00217419	0.0630514	16.6444	0.0327756	0.0826515	2.07021	0.136165	0.272329	3.42664	0.00093005	0.0177177	0.0339137	0.0252882	0.112824	1.42374	0.00447455	0.0705103	10.8408	0.00325812	0.0629904	59.2349
12	fumarate	0.000823026	0.677614	0.74154	24.5414	0.00226472	0.0185541	3.74447	0.338048	0.49017	5.64707	0.225692	0.353788	4.37358	0.273431	0.440528	3.14065	0.147115	0.24379	0.187386	0.684513	0.825991	58.3647
13	methionine	0.0356138	0.305214	0.421486	1.28056	0.0187021	0.0570907	4.59397	0.00623584	0.0723357	0.870363	0.597253	0.706953	1.37529	0.395129	0.532964	11.7316	0.0369395	0.142833	0.109807	0.790407	0.916872	80.0028
14	aspartic acid	14.9922	0.115005	0.222344	5.56619	0.0136978	0.0558931	4.61025	0.169867	0.307885	0.0831484	0.00620082	0.0449559	5.09933	0.545225	0.664732	0.0080826	0.0462527	0.157803	10.1097	0.00447751	0.0649238	59.5311
15	Beta-alanine	4.12653	0.196268	0.329297	0.00244307	0.412383	0.498296	3.15375	0.752747	0.871553	0.633307	0.130243	0.260485	1.60668	0.0970451	0.251031	0.244891	0.471156	0.535825	3.31985	0.164684	0.415289	86.9125
16	homoserine	4.93385	0.708914	0.761426	1.70102	0.989716	0.989716	0.312673	0.986748	0.986748	1.6748	0.447617	0.564387	0.328308	0.545595	0.664732	0.282505	0.987138	0.987138	0.315534	0.671932	0.825991	90.4513
17	decanoic acid	1.88372	0.501126	0.608102	27.2294	0.0165983	0.0566295	0.304181	0.0179405	0.115616	1.60209	0.0180043	0.0803271	1.10679	0.44928	0.588342	10.7537	0.000370515	0.0214898	4.56237	0.0383924	0.185563	52.5577
18	malate	0.0024793	0.0142254	0.082574	36.7122	1.67538e-06	4.85861e-05	3.21634	0.00394713	0.06736	10.6013	0.00079998	0.0177177	3.17025e-05	0.0979162	0.251031	2.27747	0.00607847	0.0705103	4.6257	0.0211581	0.133202	42.5645
19	1-methylnicotinamide	0.301911	0.0170843	0.082574	5.05148	0.0144551	0.0558931	0.0762789	0.0201447	0.116839	3.24741	0.159567	0.298545	6.38809	0.0394067	0.163256	3.84196	0.0794211	0.184257	1.37519	0.347958	0.601309	79.7177
20	threitol	0.165323	0.0275372	0.0999723	4.70262	0.0726573	0.156079	7.26272	0.612716	0.818382	10.555	0.0280836	0.102282	1.0804	0.126415	0.274167	1.70919	0.0924527	0.196282	2.39555	0.19456	0.45138	72.1292
21	glutamate	4.22551	0.0589156	0.151886	4.05009	0.00263407	0.0185541	2.24038	0.0240306	0.12143	2.07055	0.0240726	0.0997294	0.0919292	0.213979	0.365024	4.0021	0.0122664	0.0890298	6.10705	0.0476949	0.212793	77.2124
22	pyroglutamate	4.11059	0.0692697	0.159295	4.21558	0.00295586	0.0185541	2.23238	0.027217	0.12143	2.01235	0.0282157	0.102282	0.118934	0.239832	0.397437	4.01109	0.013815	0.0890298	5.75197	0.0548938	0.227417	77.5471
23	cytosine	0.0229121	0.0842489	0.180979	1.97587	0.0393993	0.0914064	1.43086	0.00464552	0.06736	0.306339	0.801862	0.894385	8.44711	0.0885529	0.251031	9.3432	0.074188	0.184257	0.0118136	0.929832	0.984175	78.4619
24	phenylalanine	0.835715	0.352071	0.456865	30.4316	0.00350116	0.0185541	0.00604621	0.195322	0.323677	3.64979	0.306687	0.456099	0.51996	0.456472	0.588342	2.64019	0.187097	0.285569	0.189185	0.69137	0.825991	61.7275
25	phosphoenolpyruvic acid	2.89981	0.107652	0.215304	0.555822	0.278007	0.385657	3.01166	0.114686	0.270535	9.35845	0.05086	0.134085	1.25648	0.151938	0.297916	0.0895982	0.519733	0.577903	2.07819	0.252624	0.472652	80.75
26	3-hydroxy-3-methylglutaric acid	17.2148	0.0170219	0.082574	52.0582	0.92529	0.975761	0.530225	0.620841	0.818382	2.5806	9.29765e-06	0.000539263	6.48658	0.735322	0.761583	0.00782399	0.00382517	0.0705103	5.20265	0.000135236	0.0078437	15.9191
27	N-acetyl-aspartic acid	28.7884	0.0387952	0.118427	0.102984	0.00864936	0.0385895	2.52819	0.162119	0.30332	3.28788	0.00551883	0.0449559	4.31679	0.797196	0.811182	0.865785	0.0229576	0.120004	6.00397	0.0199063	0.133202	54.106
28	N-methyl-glutamic acid	4.83466	0.0714079	0.159295	2.99006	0.00461375	0.0222998	0.828355	0.0310408	0.128598	0.490292	0.0559277	0.141035	0.000858082	0.194637	0.342089	5.23192	0.011111	0.0890298	5.45901	0.0654696	0.253149	80.1648
29	glycerol 2-phosphate	0.418283	0.903865	0.919722	3.67562	0.0888564	0.18406	0.237518	0.781393	0.871553	4.80209	0.0328822	0.112186	8.53469	0.590342	0.67137	1.26541	0.0764132	0.184257	3.95426	0.108521	0.294569	77.1121
30	trans-aconitic acid	0.0130214	0.22038	0.33409	7.98272	0.347064	0.437603	1.85205	0.125057	0.270535	3.79074	0.158795	0.298545	0.15874	0.387716	0.532964	1.06746	0.22621	0.320004	1.35771	0.362859	0.601309	83.7776
31	glycerol 1-phosphate	11.2694	0.0507289	0.147114	4.79655	0.0430178	0.0959628	3.20382	0.0263712	0.12143	1.84863	0.037696	0.121465	0.245333	0.326308	0.473147	3.61507	0.0178469	0.103512	4.5242	0.0734744	0.256023	70.497
32	O-phosphoethanolamine	7.77516	0.0257755	0.0999723	3.51602	0.110818	0.199527	0.085684	0.00255726	0.06736	0.142759	0.129267	0.260485	10.7647	0.00194091	0.0267715	2.92907	0.0248285	0.120004	4.37515	0.0780587	0.256023	70.4114
33	N-acetyl-glutamic acid	10.7167	0.0343178	0.11058	14.0331	0.00211351	0.0185541	7.85771	0.00876632	0.0828258	2.0684	0.0457694	0.134085	0.0205783	0.283962	0.44513	1.98255	0.0403278	0.146188	3.20309	0.102027	0.294569	60.1179
34	hypoxanthine	0.0421595	0.0956509	0.198134	0.121837	0.145015	0.233635	0.134688	0.0978818	0.270535	2.71531	0.322562	0.456307	3.66996	0.159231	0.297916	2.01099	0.250635	0.330383	0.565889	0.57149	0.789201	90.7392
35	3-phosphoglycerate	18.3592	0.198714	0.329297	9.2397	0.0161755	0.0566295	0.00205092	0.0584149	0.211754	9.25639	0.290871	0.443961	6.77565	0.0847516	0.251031	2.13118	0.338623	0.436447	0.00422924	0.949469	0.984175	54.2316
36	citrate	18.2354	0.0602306	0.151886	4.53935	0.0026797	0.0185541	4.08227	0.11508	0.270535	9.47098	0.0497603	0.134085	6.33297	0.019273	0.0931526	3.26715	0.0604034	0.172421	0.88008	0.357923	0.601309	53.1918
37	isocitrate	18.1894	0.0641011	0.154911	5.13906	0.00275098	0.0185541	4.28564	0.11678	0.270535	8.6904	0.0612325	0.142059	6.61348	0.0190461	0.0931526	3.36901	0.0624282	0.172421	0.777109	0.386293	0.622361	52.9359
38	dehydroascorbic acid	1.61247	0.0155153	0.082574	75.3607	0.0342298	0.0827219	0.378126	0.119369	0.270535	0.125851	0.0117183	0.0617875	1.25558	0.00276946	0.0267715	0.0234578	0.105937	0.203643	2.413	0.012701	0.122776	18.8309
39	fructose	11.7547	0.350537	0.456865	0.890203	0.331903	0.427786	11.5217	0.687555	0.871553	2.01945	0.911382	0.961093	8.05962	0.127629	0.274167	3.56015	0.355827	0.439106	0.200931	0.683098	0.825991	61.9932
40	lysine	13.6076	0.467838	0.589883	2.19102	0.576388	0.66861	4.45672	0.278474	0.428324	0.621004	0.640513	0.742996	10.8555	0.127095	0.274167	4.44611	0.433855	0.524242	0.775066	0.427616	0.637545	63.0469
41	tyrosine	22.3377	0.0134556	0.082574	5.04625	0.309059	0.407396	4.74581	0.12121	0.270535	4.0177	0.0495362	0.134085	13.0706	0.000771035	0.02236	0.110116	0.242778	0.327468	1.66478	0.189624	0.45138	49.007
42	ascorbic acid	14.88	0.198343	0.329297	9.59094	0.962277	0.989716	6.0027	0.704255	0.871553	2.78734	0.346329	0.478264	6.799	0.0510998	0.197586	0.0586453	0.664731	0.713971	0.175019	0.69782	0.825991	59.7064
43	pantothenic acid	4.42986	0.00481953	0.0676666	34.0945	3.69204e-05	0.000713795	11.1122	0.950102	0.96677	6.15069	0.00987487	0.0572743	0.306414	0.0995467	0.251031	1.29026	0.036649	0.142833	2.35125	0.087322	0.266562	40.2649
44	cytidine-5'-monophosphate	1.30669	0.524226	0.608102	0.774855	0.149331	0.234086	0.77001	0.90048	0.93264	4.90273	0.16738	0.303377	1.34645	0.958611	0.958611	1.6915	0.204504	0.304134	1.13293	0.417171	0.637545	88.0748
45	palmitic acid	0.83319	0.123015	0.230158	22.1167	0.0958243	0.185526	0.618715	0.87592	0.923698	0.0107193	0.866443	0.930624	4.80353	0.141797	0.293722	1.67756	0.528084	0.577903	0.0644572	0.827495	0.941073	69.8752
46	myo-inositol	24.963	0.0293022	0.0999723	1.01219	0.120404	0.199527	13.8293	0.185484	0.323677	1.63555	0.315239	0.456307	16.538	0.000602011	0.02236	2.42407	0.112355	0.203643	0.186171	0.622253	0.825991	39.4116
47	ribose-5-phosphate	11.6746	0.130022	0.235664	17.6685	0.696102	0.783469	7.91597	0.764573	0.871553	0.252303	0.392462	0.517336	18.6846	0.00502932	0.0364625	2.01719	0.110914	0.203643	0.39185	0.486059	0.688475	41.395
48	norepinephrine	1.59727	0.354464	0.456865	1.35307	0.11732	0.199527	0.671052	0.0116466	0.0844378	1.53485	0.799031	0.894385	6.48849	0.314709	0.468028	13.7278	0.094757	0.196282	0.697824	0.486681	0.688475	73.9297
49	5-hydroxyindole-3-acetic acid	0.200561	0.028698	0.0999723	17.0535	0.202083	0.308442	13.9429	0.775867	0.871553	4.42396	0.0827159	0.18452	2.03903	0.0890825	0.251031	3.06901	0.0566174	0.172421	1.34176	0.277495	0.502959	57.9293
50	oleic acid	0.109741	0.00971339	0.0804824	14.0034	0.77033	0.827391	0.270651	0.00999622	0.0828258	0.583275	0.217115	0.349796	11.1001	0.0025399	0.0267715	0.231187	0.156789	0.252604	3.53225	0.111733	0.294569	70.1694
51	stearic acid	0.0745853	0.776906	0.819282	17.9779	0.285918	0.385657	0.875434	0.832315	0.910835	0.0475499	0.989632	0.995266	0.403576	0.675048	0.738731	0.112714	0.896881	0.912616	0.0113571	0.932071	0.984175	80.4968
52	glucose 6-phosphate	16.0276	0.301576	0.421486	17.3567	0.250534	0.37259	0.117023	0.45169	0.638976	4.94791	0.424973	0.547742	0.736682	0.582577	0.67137	1.27234	0.467886	0.535825	0.000454853	0.984175	0.984175	59.5413
53	inosine	0.0624075	0.00397826	0.0676666	8.85521	0.284989	0.385657	0.0208466	0.12862	0.270535	1.81223	0.00122191	0.0177177	1.37252	0.00429498	0.035587	1.4206	0.123277	0.216669	14.4343	0.00215901	0.0626112	72.0219
54	adenosine	0.00131129	0.0592808	0.151886	0.725451	0.0959616	0.185526	0.000744557	0.280626	0.428324	8.60788	0.0147683	0.0713803	0.0890585	0.158781	0.297916	0.0309186	0.17906	0.280689	5.24925	0.0794554	0.256023	85.2954
55	sucrose	1.75667	0.646779	0.735553	0.145149	0.0228099	0.0629987	0.918044	0.303339	0.45112	0.879861	0.179209	0.314973	0.203576	0.561584	0.664732	6.65633	0.0293849	0.131102	2.31254	0.245423	0.472652	87.1278
56	5'-Deoxy-5'-(methylthio)adenosine	2.30472	0.518896	0.608102	0.201445	0.741459	0.811408	1.95071	0.154154	0.298032	0.00364218	0.995266	0.995266	3.71669	0.300928	0.459312	0.231015	0.785351	0.828188	0.00110119	0.980148	0.984175	91.5907
57	guanosine	1.48111	0.673451	0.74154	1.8031	0.471857	0.558524	4.1092	0.0954646	0.270535	0.712408	0.371584	0.501206	0.00500785	0.365361	0.516852	0.522252	0.211148	0.306164	2.61285	0.221545	0.459294	88.7541
58	cholesterol	1.03435	0.212233	0.33269	5.44913	0.702421	0.783469	0.282957	0.115923	0.270535	0.000930684	0.46889	0.57863	3.61093	0.11643	0.274167	0.477572	0.351806	0.439106	1.07757	0.428694	0.637545	88.0666

## Sheet: Lumbar Spinal Cord
	metabolite	Genotype			Background			Stage			Genotype-Background			Genotype-Stage			Background-Stage			Genotype-Background-Stage			Residuals
		R2 (% contribution to variance	p-value	pFDR	R2 (% contribution to variance	p-value	pFDR	R2 (% contribution to variance	p-value	pFDR	R2 (% contribution to variance	p-value	pFDR	R2 (% contribution to variance	p-value	pFDR	R2 (% contribution to variance	p-value	pFDR	R2 (% contribution to variance	p-value	pFDR	R2 (% contribution to variance
1	lactate	2.95807	0.444056	0.988803	1.62617	0.330675	0.697233	0.075209	0.53654	0.828138	0.189569	0.507413	0.998224	0.00851238	0.579722	0.922027	5.74925	0.497787	0.694965	1.2732	0.394682	0.758667	88.12
2	norvaline	0.722822	0.0982274	0.738067	3.8537	0.0852275	0.40341	0.207096	0.479659	0.773996	3.31355	0.522074	0.998224	3.84221	0.239348	0.720777	11.2763	0.0666022	0.253328	0.0111496	0.931755	0.967537	76.7732
3	oxalic acid	1.9325	0.21973	0.843943	0.299379	0.313686	0.697233	2.31375	0.72618	0.873877	1.91297	0.949708	0.998224	3.33664	0.182484	0.616968	3.53506	0.509579	0.694965	0.434026	0.614591	0.82332	86.2357
4	norleucine	0.073275	0.205835	0.843943	16.5363	0.38601	0.721229	0.214544	0.592961	0.859188	0.0931153	0.495493	0.998224	2.7403	0.129601	0.541275	0.818001	0.935789	0.962913	1.095	0.402708	0.758667	78.4294
5	isoleucine	2.16133	0.268658	0.852727	2.43509	0.0561242	0.332068	2.95086	0.126977	0.474492	2.95151	0.90811	0.998224	2.75567	0.649315	0.922027	8.4466	0.0354187	0.213317	0.743571	0.487565	0.7733	77.5554
6	valine	0.0204116	0.885393	0.988803	10.782	0.372488	0.714775	0.444282	0.688576	0.873877	2.27222e-05	0.84489	0.998224	0.00490213	0.909782	0.936153	0.0338223	0.803534	0.920176	0.0797073	0.831279	0.94094	88.6349
7	urea	6.39157	0.0108587	0.215334	4.53943	0.616424	0.880033	2.97615	0.840293	0.92493	2.67531	0.0369721	0.656255	1.17517	0.0665026	0.363206	1.05405	0.514406	0.694965	4.6826	0.0832496	0.454671	76.5057
8	glycine	4.08045	0.95267	0.988803	4.02546	0.539013	0.831955	2.23616	0.839821	0.92493	0.254734	0.758909	0.998224	1.36418	0.615927	0.922027	0.000583941	0.912013	0.962913	0.0531042	0.861424	0.94094	87.9853
9	succinate	0.271646	0.664225	0.988803	7.43168	0.466673	0.7889	2.6548	0.319032	0.661255	5.20143	0.750446	0.998224	0.421233	0.253795	0.720777	4.4052	0.0525895	0.219639	1.86692	0.273643	0.747256	77.7471
10	glyceric acid	0.200219	0.643537	0.988803	95.2187	6.49976e-15	4.61483e-13	0.118782	0.678222	0.873877	0.321179	0.617501	0.998224	0.0557567	0.41723	0.833974	0.188015	0.374057	0.680975	0.00694434	0.764093	0.938125	3.89042
11	porphyrin	2.54577	0.639447	0.988803	16.1703	0.109775	0.487127	7.19407	0.0460468	0.316136	1.92233	0.719546	0.998224	0.0638534	0.823596	0.930062	2.92869	0.272301	0.604167	0.0135326	0.920819	0.967537	69.1615
12	uracil	0.705484	0.203996	0.843943	8.06078	0.869811	0.965732	6.40574	0.280771	0.643057	2.80242	0.126007	0.745541	0.000395115	0.42286	0.833974	1.54601	0.930149	0.962913	1.95432	0.265175	0.747256	78.5249
13	fumarate	0.0223123	0.00100523	0.0713713	27.1711	0.941203	0.967696	3.45565	0.0478915	0.316136	3.5067	0.0306717	0.656255	8.70315	5.06613e-05	0.00359695	0.0728424	0.0437912	0.213317	9.55905	0.00234247	0.166315	47.5092
14	threonine	0.147113	0.505095	0.988803	6.41746	0.232838	0.615243	10.9038	0.188151	0.563672	4.2356	0.541432	0.998224	4.64968	0.754086	0.930062	0.134965	0.236036	0.568862	2.66126	0.172364	0.532079	70.8501
15	thymine	0.0343273	0.793295	0.988803	3.54812	0.651952	0.890166	1.15266	0.718488	0.873877	5.25401	0.884158	0.998224	0.388881	0.775723	0.930062	2.21788	0.157001	0.499894	1.32212	0.380287	0.758667	86.082
16	6-hydroxyhexanoic acid	2.98211	0.122913	0.738067	1.16536	0.177574	0.573079	4.10864	0.403026	0.681307	0.0740929	0.916381	0.998224	4.788	0.177097	0.616968	5.48294	0.248377	0.568862	0.06565	0.840025	0.94094	81.3332
17	Beta-alanine	4.27056	0.870035	0.988803	3.03499	0.230475	0.615243	0.723501	0.717212	0.873877	0.00122003	0.77575	0.998224	2.5575	0.517397	0.922027	1.72018	0.362364	0.677048	0.153181	0.766356	0.938125	87.5389
18	trans-3-hydroxy-proline	0.749869	0.430936	0.988803	9.38229	0.880713	0.965732	4.10361	0.108331	0.452442	0.0146321	0.989986	0.998224	1.52548	0.520961	0.922027	0.966018	0.614525	0.793296	0.00452255	0.958228	0.969813	83.2536
19	1-methylnicotinamide	1.20694	0.0265989	0.30914	19.3333	0.232829	0.615243	0.631833	0.372538	0.661255	1.41361	0.0973101	0.745541	2.12002	0.0661723	0.363206	3.21566	0.926843	0.962913	2.69294	0.165522	0.532079	69.3857
20	malate	0.884389	0.701501	0.988803	53.8325	0.0173485	0.175964	6.80317	0.777423	0.890275	6.26639	0.915057	0.998224	1.00301	0.0804554	0.380822	0.0516072	0.288403	0.620503	0.88685	0.227201	0.672137	30.2721
21	pyroglutamate	0.00120502	0.718303	0.988803	0.49066	0.509572	0.822263	3.3004	0.932309	0.945628	0.157674	0.701822	0.998224	0.0446142	0.62667	0.922027	1.22756	0.343668	0.672817	0.532319	0.593801	0.82332	94.2456
22	4-guanidinobutyric acid	7.60731	0.232796	0.843943	1.9781	0.90919	0.967696	0.71257	0.878517	0.92493	1.59527	0.709048	0.998224	0.5245	0.336846	0.797201	1.74107	0.8802	0.962913	1.08858	0.422072	0.764533	84.7526
23	glutamine	1.85257	0.910714	0.988803	2.61963	0.580153	0.876401	6.37542	0.36924	0.661255	0.624133	0.251578	0.909417	5.40469	0.807134	0.930062	0.0291538	0.248314	0.568862	3.57762	0.135999	0.497551	79.5168
24	phenylalanine	3.96371	0.992093	0.992093	0.28895	0.458997	0.7889	1.99687	0.371816	0.661255	8.83778	0.551792	0.998224	2.63159	0.818477	0.930062	0.169804	0.169427	0.501222	4.10348	0.107595	0.467377	78.0078
25	creatinine	0.741461	0.945912	0.988803	0.0344394	0.354856	0.714775	4.2309	0.666244	0.873877	0.335816	0.73533	0.998224	0.509882	0.810566	0.930062	1.81765	0.403039	0.694518	0.0654078	0.849951	0.94094	92.2644
26	alpha-ketoglutarate	1.62469	0.961208	0.988803	73.5359	0.00343941	0.0488396	2.21227	0.00136621	0.0323337	4.88763	0.731183	0.998224	0.189717	0.0535934	0.345921	0.527522	0.0229265	0.213317	1.25067	0.0496225	0.352319	15.7716
27	phosphoenolpyruvic acid	1.37525	0.930304	0.988803	10.9091	0.747646	0.931278	0.118556	0.0571208	0.337965	10.4523	0.372073	0.998224	0.696291	0.520087	0.922027	9.40983	0.0480714	0.213317	0.0463869	0.851686	0.94094	66.9923
28	3-hydroxy-3-methylglutaric acid	6.25094	0.974876	0.988803	64.0293	1.04462e-05	0.000370841	2.07367	0.333393	0.661255	0.31711	0.570674	0.998224	1.95502	0.404067	0.833974	3.73497	0.159709	0.499894	0.397286	0.333349	0.758667	21.2417
29	N-acetyl-aspartic acid	22.8488	0.461687	0.988803	3.49973	0.154557	0.548679	6.28657	0.0950847	0.424195	0.263132	0.710235	0.998224	7.4387	0.0235537	0.326635	6.80651	0.0286729	0.213317	0.385809	0.543015	0.82332	52.4708
30	asparagine	5.86201	0.629524	0.988803	0.0184033	0.0544947	0.332068	0.228242	0.0829198	0.4234	0.217951	0.512435	0.998224	0.928702	0.858516	0.930062	19.3985	0.0313281	0.213317	0.436569	0.582944	0.82332	72.9096
31	N-methyl-glutamic acid	15.5769	0.836528	0.988803	19.9485	0.170897	0.573079	0.833758	0.681359	0.873877	0.57087	0.658111	0.998224	6.20028	0.264863	0.723279	0.011351	0.6345	0.804456	0.666694	0.440234	0.764533	56.1917
32	glycerol 2-phosphate	1.24071	0.288246	0.852727	10.9921	0.0358085	0.282489	1.94572	0.207999	0.567997	5.91204	0.232129	0.909417	0.723297	0.047626	0.338145	1.03184	0.0381673	0.213317	6.5105	0.036088	0.327059	71.6438
33	putrescine	0.505402	0.888384	0.988803	0.650788	0.806756	0.965732	11.3153	0.18028	0.563672	7.6249	0.18302	0.812151	4.75562	0.700977	0.930062	0.783007	0.240096	0.568862	7.86444	0.0175008	0.31064	66.5005
34	trans-aconitic acid	0.00284255	0.436108	0.988803	13.2636	0.242443	0.615243	4.74275	0.271572	0.642721	16.5537	0.555615	0.998224	3.80777	0.789908	0.930062	0.0597129	0.161938	0.499894	5.51522	0.0294722	0.327059	56.0544
35	glycerol 1-phosphate	0.818404	0.0905253	0.738067	4.90039	0.319743	0.697233	6.60423	0.708715	0.873877	0.574537	0.281154	0.909417	4.77016	0.0286849	0.326635	0.209151	0.456385	0.694965	3.16141	0.159115	0.532079	78.9617
36	O-phosphoethanolamine	9.79219	0.828346	0.988803	30.919	0.000454577	0.00806874	0.108779	0.74827	0.885453	2.24194	0.281791	0.909417	7.61326	0.0940644	0.417411	3.96909	0.0677919	0.253328	0.239919	0.604775	0.82332	45.1158
37	N-acetyl-glutamic acid	13.0608	0.528649	0.988803	30.8644	0.87051	0.965732	4.70438	0.125941	0.474492	2.24422	0.85962	0.998224	4.9627	0.0196041	0.326635	3.63545	0.0360494	0.213317	0.619493	0.377775	0.758667	39.9085
38	citrate	4.12763	0.6302	0.988803	2.56008	0.612524	0.880033	10.8546	0.190537	0.563672	11.5266	0.854726	0.998224	2.03119	0.875692	0.930062	0.000207646	0.470305	0.694965	1.36736	0.314339	0.758667	67.5323
39	isocitrate	3.5866	0.565789	0.988803	2.25303	0.646086	0.890166	10.6095	0.207725	0.567997	11.2694	0.826414	0.998224	2.23855	0.813088	0.930062	0.00952274	0.467194	0.694965	1.22269	0.34561	0.758667	68.8107
40	adenine	0.439007	0.728301	0.988803	0.0446077	0.619741	0.880033	0.744116	0.862293	0.92493	2.84845	0.850656	0.998224	1.58876	0.880243	0.930062	0.463795	0.39076	0.693598	0.943627	0.475034	0.7733	92.9276
41	fructose	10.7224	0.852189	0.988803	1.76247	0.81933	0.965732	6.12354	0.5141	0.811136	0.194883	0.429468	0.998224	4.14088	0.642057	0.922027	0.00496677	0.503504	0.694965	1.51316	0.316906	0.758667	75.5377
42	dehydroascorbic acid	1.54363	0.501271	0.988803	11.116	0.066558	0.363509	0.930449	0.243614	0.634212	3.93469	0.180657	0.812151	1.08508	0.368882	0.818457	0.114113	0.0927224	0.329164	6.71789	0.0368517	0.327059	74.5582
43	tyrosine	10.8561	0.132448	0.738067	0.0114617	0.245267	0.615243	1.55831	0.186031	0.563672	2.13601	0.324874	0.998224	8.3532	0.0418187	0.329903	0.841049	0.350097	0.672817	0.50159	0.563697	0.82332	75.7422
44	ascorbic acid	1.10757	0.118019	0.738067	9.89608	0.266894	0.631649	2.13312	0.682512	0.873877	10.2354	0.0907208	0.745541	1.13936	0.247404	0.720777	2.22685	0.728858	0.862482	0.818618	0.451258	0.764533	72.443
45	pantothenic acid	0.676007	0.780815	0.988803	47.8816	0.680296	0.91134	12.5142	5.32071e-05	0.00377771	3.38265	0.495589	0.998224	0.025007	0.179205	0.616968	3.232	0.00611158	0.213317	1.77347	0.0911982	0.462505	30.5151
46	xanthine	9.45476	0.0110969	0.215334	3.01854	0.97544	0.97544	0.309797	0.32663	0.661255	3.02448	0.0152211	0.540347	7.63099	0.00238715	0.0847437	5.39913	0.980027	0.984128	5.58824	0.0421163	0.332251	65.5741
47	cytidine-5'-monophosphate	2.41844	0.485584	0.988803	12.3556	0.0426829	0.303049	2.93566	0.0416432	0.316136	6.69698	0.531612	0.998224	0.034161	0.315352	0.777691	2.24839	0.0474021	0.213317	3.47076	0.117563	0.467377	69.84
48	myo-inositol	11.713	0.839688	0.988803	0.75688	0.954067	0.967696	0.615579	0.270906	0.642721	0.164642	0.604908	0.998224	2.99538	0.636095	0.922027	1.39141	0.867322	0.962913	0.773067	0.49012	0.7733	81.59
49	ribose-5-phosphate	0.000971541	0.0304786	0.30914	28.7271	0.0752276	0.381511	0.0395212	0.355254	0.661255	0.759652	0.0546931	0.745541	1.85207	0.036804	0.326635	2.21833	0.748387	0.871073	3.97609	0.0774078	0.454671	62.4263
50	ribulose-5-phosphate	2.98499	0.751796	0.988803	29.9283	0.00850054	0.10059	0.532818	0.144355	0.51246	4.77252	0.998224	0.998224	1.34814	0.858467	0.930062	4.37796	0.420624	0.694518	0.8051	0.392684	0.758667	55.2502
51	norepinephrine	1.48012	0.135139	0.738067	8.71411	0.50509	0.822263	5.40148	0.931436	0.945628	0.215233	0.0106122	0.540347	0.0172208	0.0719026	0.364649	0.972958	0.188924	0.52285	10.4666	0.0091632	0.31064	72.7323
52	glutathione	2.51591	0.543815	0.988803	6.73842	0.736148	0.931278	1.34132	0.250112	0.634212	0.115308	0.729793	0.998224	0.00212698	0.831387	0.930062	4.93285	0.306316	0.639659	0.117555	0.790713	0.94094	84.2365
53	tryptophan	0.71136	0.587016	0.988803	9.43021	0.843772	0.965732	0.57638	0.36235	0.661255	0.0210669	0.978674	0.998224	1.99128	0.411579	0.833974	2.62123	0.350623	0.672817	0.00944956	0.940145	0.967537	84.639
54	5-hydroxyindole-3-acetic acid	0.427444	0.281008	0.852727	10.7828	0.117657	0.491392	28.34	0.0204111	0.289838	3.79217	0.233822	0.909417	6.5477	0.699475	0.930062	0.0687655	0.191466	0.52285	4.15376	0.0364351	0.327059	45.8874
55	inosine	1.60279	0.0168406	0.239136	5.66877	0.14273	0.540359	0.185491	0.978419	0.978419	0.769184	0.0840905	0.745541	2.8583	0.0363346	0.326635	15.4328	0.219892	0.568862	3.49994	0.116432	0.467377	69.9827
56	adenosine	0.00637654	0.780844	0.988803	0.163623	0.228511	0.615243	0.8079	0.0437508	0.316136	11.1012	0.169239	0.812151	5.27008	0.245784	0.720777	14.1677	0.0434311	0.213317	0.139451	0.748327	0.938125	68.3436
57	guanosine	0.154128	0.421742	0.988803	4.12681	0.0348775	0.282489	0.146129	0.0489788	0.316136	7.73943	0.274252	0.909417	0.0132676	0.940658	0.954096	19.441	0.0138722	0.213317	0.0564731	0.838142	0.94094	68.3228
58	5'-Deoxy-5'-(methylthio)adenosine	0.897108	0.879495	0.988803	8.61655	0.251296	0.615243	2.12759	0.0955932	0.424195	6.96573	0.145647	0.795454	3.67083	0.538548	0.922027	2.05408	0.00980561	0.213317	8.53015	0.0139769	0.31064	67.138
59	uridine 5'-monophosphate	7.59154	0.831452	0.988803	1.64028	0.771346	0.944234	1.36703	0.633194	0.873877	3.35482	0.975424	0.998224	0.416855	0.971541	0.971541	3.44359e-05	0.696369	0.838003	0.505729	0.584413	0.82332	85.1237
60	inosine 5'-monophosphate	22.4725	0.155961	0.790945	0.646811	0.419918	0.764467	6.47097	0.567862	0.839962	0.257255	0.448113	0.998224	0.15192	0.639598	0.922027	3.99604	0.59212	0.778528	1.29996	0.316203	0.758667	64.7045
61	adenosine 5'-monophosphate	5.97944	0.937816	0.988803	15.9446	0.464553	0.7889	0.04926	0.0454627	0.316136	3.44393	0.880247	0.998224	0.528205	0.300668	0.777691	7.5725	0.025068	0.213317	0.902586	0.406047	0.758667	65.5795
62	guanosine 5'-monophosphate	8.16709	0.790516	0.988803	9.1328	0.367781	0.714775	1.72319	0.01795	0.289838	3.81691	0.955066	0.998224	0.447366	0.34921	0.799803	7.81901	0.0290402	0.213317	0.766429	0.452259	0.764533	68.1272
63	cholesterol	0.21733	0.720487	0.988803	1.51219	0.000187824	0.00444518	10.5503	0.000876781	0.0311257	0.214638	0.109853	0.745541	2.38881	0.890764	0.930062	19.2006	0.000269348	0.0191237	3.10535	0.11849	0.467377	62.8108
64	alanine	0.0346364	0.572224	0.988803	4.08693	0.522235	0.823972	0.222118	0.852669	0.92493	3.13436	0.567664	0.998224	0.0656386	0.850774	0.930062	1.75749	0.518776	0.694965	0.0100787	0.940282	0.967537	90.6888
65	leucine	0.767004	0.379735	0.988803	0.239263	0.88412	0.965732	1.01793	0.554928	0.838295	1.25987	0.540911	0.998224	0.340002	0.596344	0.922027	0.170002	0.984128	0.984128	0.203493	0.743661	0.938125	96.0024
66	methionine	0.0521687	0.874038	0.988803	1.22353	0.333886	0.697233	9.23117	0.328928	0.661255	0.142985	0.646954	0.998224	0.790912	0.833313	0.930062	0.71688	0.471686	0.694965	0.24728	0.705939	0.928179	87.5951
67	aspartic acid	5.60987	0.381354	0.988803	2.87332	0.937709	0.967696	3.21694	0.773787	0.890275	0.115785	0.433968	0.998224	0.12143	0.627986	0.922027	3.74695	0.695756	0.838003	1.50552	0.340136	0.758667	82.8102
68	glutamate	0.272899	0.249617	0.843943	2.41837	0.918941	0.967696	15.072	0.417072	0.688654	2.50475	0.60096	0.998224	2.9064	0.317648	0.777691	0.0150472	0.922656	0.962913	0.00217806	0.969813	0.969813	76.8084
69	dihydroxyacetone phosphate	15.6413	0.174605	0.826464	7.28245	0.144603	0.540359	2.02578	0.0834873	0.4234	0.0924977	0.119666	0.745541	1.38908	0.604693	0.922027	10.1547	0.431159	0.694965	3.89819	0.0734508	0.454671	59.516
70	hypoxanthine	0.506015	0.0121315	0.215334	0.685566	0.736489	0.931278	0.204328	0.391975	0.678786	0.931126	0.0997249	0.745541	5.98191	0.0186856	0.326635	6.81055	0.689424	0.838003	3.57986	0.140155	0.497551	81.3006
71	3-phosphoglycerate	6.85093	0.244312	0.843943	0.0128794	0.73545	0.931278	4.3684	0.885849	0.92493	3.88741	0.946382	0.998224	9.91456	0.160659	0.616968	0.465327	0.412875	0.694518	0.524249	0.55038	0.82332	73.9762
