# Supplementary material for: Spinal Cord Metabolic Signatures in Models of Fast- and Slow-Progressing SOD1G93A Amyotrophic Lateral Sclerosis
Source: Front Neurosci. 2019 Dec 10;13:1276. doi: 10.3389/fnins.2019.01276 (PMC6914819; doi:10.3389/fnins.2019.01276)
Supplement: FILE S3 — Results of two-group comparisons (Student’s t-test) between larger subgroupings of the sample set. [file Data_Sheet_3.XLSX]

## Sheet: Lumbar Spinal Cord
	metabolite	C57 vs 129S		C57-NTG vs C57-G93A		129S-NTG vs 129S-G93A		C57-NTG vs 129S-NTG		C57-G93A vs 129S-G93A
		p-value	pFDR	p-value	pFDR	p-value	pFDR	p-value	pFDR	p-value	pFDR
1	lactate	0.32276	0.42437	0.44708	0.615454	0.309966	0.536771	0.369833	0.625194	0.645823	0.777177
2	norvaline	0.132437	0.235859	0.120092	0.30452	0.624924	0.82166	0.954428	0.982506	0.0377671	0.134073
3	oxalic acid	0.666505	0.75114	0.987378	0.987378	0.183904	0.4836	0.33773	0.603435	0.636132	0.777177
4	norleucine	0.00138687	0.00757444	0.670931	0.732863	0.983026	0.99563	0.00391752	0.0163614	0.0719112	0.182346
5	isoleucine	0.230783	0.341366	0.0936433	0.255718	0.893759	0.97182	0.915406	0.982506	0.0981892	0.211256
6	valine	0.0110063	0.0355205	0.904928	0.931158	0.917069	0.97182	0.0606391	0.172215	0.0941274	0.20919
7	urea	0.0992169	0.195678	0.0322551	0.176162	0.606034	0.811857	0.795977	0.911522	0.0427316	0.144474
8	glycine	0.132878	0.235859	0.0890691	0.255718	0.466624	0.697042	0.229001	0.439434	0.339194	0.535173
9	succinate	0.0370028	0.0847483	0.0919754	0.255718	0.389467	0.628459	0.0144289	0.0512227	0.767632	0.857351
10	glyceric acid	3.19837e-27	2.27084e-25	0.0224457	0.144877	0.130947	0.37189	1.22199e-12	8.67615e-11	3.4836e-17	2.47336e-15
11	porphyrin	0.00185449	0.0094049	0.168487	0.398752	0.893282	0.97182	0.072145	0.189715	0.0119272	0.0564554
12	uracil	0.0280074	0.0685699	0.0695161	0.255718	0.695624	0.881952	0.567425	0.760135	0.0107032	0.0542804
13	fumarate	3.09255e-05	0.000219571	0.254128	0.482037	0.222197	0.496784	3.57469e-05	0.000282004	0.0629379	0.182346
14	threonine	0.0527463	0.113484	0.287808	0.486532	0.234733	0.496784	0.775606	0.902754	0.0333312	0.124553
15	thymine	0.154548	0.267631	0.19944	0.456783	0.253049	0.513327	0.065721	0.179469	0.791455	0.857351
16	6-hydroxyhexanoic acid	0.403027	0.502016	0.453976	0.615454	0.293114	0.536771	0.498581	0.707984	0.644055	0.777177
17	Beta-alanine	0.197654	0.32283	0.298359	0.488284	0.228694	0.496784	0.368099	0.625194	0.338956	0.535173
18	trans-3-hydroxy-proline	0.0174112	0.0515082	0.556959	0.693756	0.733491	0.897894	0.162391	0.360306	0.0485509	0.149875
19	1-methylnicotinamide	0.000762419	0.00451098	0.27093	0.482037	0.99563	0.99563	0.000421683	0.00249496	0.112034	0.220955
20	malate	6.95534e-11	1.23457e-09	0.00748093	0.0885243	0.228648	0.496784	1.4862e-08	3.51733e-07	0.00021635	0.00256014
21	pyroglutamate	0.594845	0.681193	0.644801	0.72106	0.890682	0.97182	0.640963	0.821536	0.809049	0.857351
22	4-guanidinobutyric acid	0.303434	0.414304	0.383591	0.579467	0.0470703	0.185666	0.954829	0.982506	0.0709039	0.182346
23	glutamine	0.213704	0.32283	0.778109	0.812437	0.266767	0.526125	0.217738	0.429427	0.643166	0.777177
24	phenylalanine	0.704948	0.77002	0.589362	0.709067	0.00691583	0.0884629	0.19946	0.411133	0.0472773	0.149875
25	creatinine	0.897976	0.924004	0.457728	0.615454	0.87424	0.97182	0.659543	0.821536	0.850939	0.884795
26	alpha-ketoglutarate	5.10517e-15	1.81234e-13	0.00306176	0.043477	0.19475	0.49383	4.02036e-09	1.42723e-07	7.42416e-10	2.63558e-08
27	phosphoenolpyruvic acid	0.0102995	0.0355205	0.25231	0.482037	0.0096841	0.0884629	0.000328212	0.00211846	0.946614	0.960137
28	3-hydroxy-3-methylglutaric acid	9.22967e-13	2.18435e-11	0.00207276	0.0367916	0.039181	0.163638	6.84857e-08	9.72497e-07	1.35582e-06	3.20879e-05
29	N-acetyl-aspartic acid	0.17351	0.293314	9.21353e-05	0.00654161	0.0375857	0.163638	0.125752	0.288012	0.435885	0.595151
30	asparagine	0.893888	0.924004	0.125342	0.306871	0.303541	0.536771	0.857991	0.951834	0.74624	0.854565
31	N-methyl-glutamic acid	0.000488029	0.00315001	0.0509709	0.218875	0.00332761	0.0884629	0.0269605	0.0870088	0.00170494	0.0121051
32	glycerol 2-phosphate	0.00978517	0.0355205	0.0385356	0.19543	0.471239	0.697042	0.651418	0.821536	0.00137061	0.0108126
33	putrescine	0.534274	0.627163	0.0869153	0.255718	0.14798	0.4041	0.00517578	0.0204156	0.409298	0.581203
34	trans-aconitic acid	0.00451159	0.0200202	0.0115394	0.117042	0.0241519	0.122484	0.769392	0.902754	3.75015e-05	0.000665652
35	glycerol 1-phosphate	0.0887336	0.180002	0.319729	0.494299	0.952687	0.994717	0.467089	0.690902	0.0942828	0.20919
36	O-phosphoethanolamine	6.0988e-06	6.66009e-05	0.000485909	0.0149969	0.296476	0.536771	0.000307497	0.00211846	0.00234277	0.0151215
37	N-acetyl-glutamic acid	7.08727e-06	6.66009e-05	0.000633674	0.0149969	0.130835	0.37189	1.33477e-05	0.000135384	0.00911405	0.0497767
38	citrate	0.213453	0.32283	0.302598	0.488284	0.0119396	0.0884629	0.0032315	0.0152958	0.358877	0.542134
39	isocitrate	0.243607	0.345922	0.27836	0.482037	0.0149643	0.0965879	0.00390201	0.0163614	0.348679	0.538179
40	adenine	0.879818	0.924004	0.462757	0.615454	0.304893	0.536771	0.477855	0.692402	0.253348	0.428279
41	fructose	0.293179	0.408151	0.0484785	0.218875	0.0938097	0.317166	0.202671	0.411133	0.67426	0.796101
42	dehydroascorbic acid	0.0102618	0.0355205	0.603501	0.709067	0.123919	0.37189	0.519435	0.723135	0.00104433	0.00926846
43	tyrosine	0.969834	0.969834	0.32025	0.494299	0.0124596	0.0884629	0.339963	0.603435	0.459607	0.604298
44	ascorbic acid	0.0151626	0.0468063	0.262992	0.482037	0.00770205	0.0884629	0.00106454	0.00539875	0.999043	0.999043
45	pantothenic acid	3.22031e-09	4.57285e-08	0.079116	0.255718	0.441792	0.691886	6.94312e-06	8.21602e-05	8.78729e-05	0.00124779
46	xanthine	0.202409	0.32283	0.484088	0.615454	0.00620626	0.0884629	0.983287	0.983287	0.0870362	0.20919
47	cytidine-5'-monophosphate	0.00668057	0.0279012	0.485429	0.615454	0.0384859	0.163638	0.640701	0.821536	0.000548674	0.00556512
48	myo-inositol	0.53883	0.627163	0.0260936	0.154387	0.0871732	0.309465	0.823164	0.927692	0.392814	0.569179
49	ribose-5-phosphate	1.75552e-05	0.000138491	0.592587	0.709067	0.56498	0.771416	3.27748e-05	0.000282004	0.0251238	0.0990994
50	ribulose-5-phosphate	7.50433e-06	6.66009e-05	0.735043	0.778927	0.00595428	0.0884629	2.32768e-08	4.13163e-07	0.0924931	0.20919
51	norepinephrine	0.0241165	0.0611526	0.649969	0.72106	0.360053	0.594506	0.185825	0.399805	0.064942	0.182346
52	glutathione	0.0494474	0.109711	0.270696	0.482037	0.488449	0.707752	0.106642	0.252386	0.23178	0.401375
53	tryptophan	0.0182552	0.0518448	0.477508	0.615454	0.721332	0.897894	0.0913582	0.22367	0.10997	0.220955
54	5-hydroxyindole-3-acetic acid	0.0106324	0.0355205	0.0819039	0.255718	0.521926	0.726603	0.399813	0.645152	0.0145151	0.0644107
55	inosine	0.0668556	0.13961	0.253272	0.482037	0.844273	0.97182	0.393041	0.645152	0.102936	0.214955
56	adenosine	0.759815	0.817377	0.0539855	0.218875	0.105028	0.338954	0.082994	0.210449	0.0715516	0.182346
57	guanosine	0.121265	0.229244	0.0780336	0.255718	0.207674	0.496784	0.67761	0.829488	0.00811435	0.0480099
58	5'-Deoxy-5'-(methylthio)adenosine	0.0228872	0.0611526	0.273308	0.482037	0.0755279	0.282236	0.0103196	0.0385628	0.80788	0.857351
59	uridine 5'-monophosphate	0.314617	0.421469	0.612746	0.709067	0.0201594	0.119277	0.0603231	0.172215	0.789222	0.857351
60	inosine 5'-monophosphate	0.504578	0.617673	0.0211636	0.144877	0.00309134	0.0884629	0.42121	0.664577	0.859872	0.884795
61	adenosine 5'-monophosphate	0.00215884	0.0102185	0.022339	0.144877	0.639461	0.825487	0.000934826	0.00510559	0.214483	0.390468
62	guanosine 5'-monophosphate	0.0233639	0.0611526	0.0156216	0.138641	0.513783	0.726603	0.015688	0.0530402	0.448596	0.600949
63	cholesterol	0.356646	0.460398	0.619185	0.709067	0.986559	0.99563	0.443902	0.685154	0.620298	0.777177
64	alanine	0.122694	0.229244	0.222476	0.482037	0.448264	0.691886	0.915992	0.982506	0.0228936	0.0956145
65	leucine	0.704116	0.77002	0.266287	0.482037	0.905361	0.97182	0.706085	0.849696	0.435051	0.595151
66	methionine	0.402368	0.502016	0.925539	0.938761	0.763412	0.918682	0.458278	0.690902	0.683974	0.796101
67	aspartic acid	0.207753	0.32283	0.0995551	0.261793	0.237896	0.496784	0.537644	0.73409	0.150378	0.28097
68	glutamate	0.240064	0.345922	0.484323	0.615454	0.331167	0.55983	0.97432	0.983287	0.124959	0.239786
69	dihydroxyacetone phosphate	0.034297	0.0811695	0.0554894	0.218875	0.0107743	0.0884629	0.0345696	0.106715	0.22389	0.397404
70	hypoxanthine	0.52728	0.627163	0.392291	0.580264	0.892681	0.97182	0.932929	0.982506	0.372824	0.551469
71	3-phosphoglycerate	0.958911	0.969834	0.728599	0.778927	0.0220258	0.120295	0.242498	0.453088	0.313768	0.518083

## Sheet: Thoracic Spinal Cord
	metabolite	C57 vs 129S		C57-NTG vs C57-G93A		129S-NTG vs 129S-G93A		C57-NTG vs 129S-NTG		C57-G93A vs 129S-G93A
		p-value	pFDR	p-value	pFDR	p-value	pFDR	p-value	pFDR	p-value	pFDR
1	lactate	0.356353	0.480662	0.496172	0.673143	0.282908	0.468819	0.158391	0.367468	0.817488	0.846685
2	alanine	0.21146	0.340686	0.37186	0.616225	0.215556	0.403298	0.842717	0.872814	0.0682632	0.15228
3	isoleucine	0.414632	0.522797	0.557325	0.71833	0.0103151	0.0752414	0.416548	0.575232	0.0227146	0.0838204
4	but-2-yne-1,4-diol	0.299683	0.433846	0.780159	0.837949	0.951505	0.95462	0.573204	0.707358	0.391477	0.554132
5	urea	0.146546	0.257566	0.984263	0.989415	0.479811	0.60498	0.168785	0.376521	0.51038	0.68842
6	threonine	0.452666	0.535809	0.714784	0.812892	0.650015	0.754017	0.617787	0.720966	0.575631	0.710353
7	glycine	0.0424905	0.117355	0.129297	0.319892	0.25123	0.455355	0.0765412	0.2114	0.282053	0.482863
8	succinate	0.447625	0.535809	0.137609	0.319892	0.279174	0.468819	0.0590463	0.171234	0.461991	0.637987
9	glyceric acid	3.59591e-30	2.08563e-28	0.137885	0.319892	0.402743	0.556169	9.14777e-14	5.30571e-12	1.58518e-17	9.19402e-16
10	porphyrin	0.228341	0.357941	0.151729	0.328017	0.0928	0.234017	0.461679	0.595467	0.32488	0.509271
11	uracil	0.00121572	0.00524317	0.00988206	0.114632	0.694051	0.759527	0.205304	0.408745	0.000607053	0.00704182
12	fumarate	6.89673e-05	0.000500013	0.21492	0.415511	0.0573327	0.175543	3.10481e-05	0.000257255	0.143265	0.286531
13	methionine	0.390605	0.503446	0.63986	0.773164	0.532488	0.657113	0.309483	0.485135	0.911258	0.927244
14	aspartic acid	0.069569	0.183409	0.0209295	0.160005	0.0406506	0.157182	0.121674	0.294045	0.235827	0.441225
15	Beta-alanine	0.970102	0.970102	0.503232	0.673143	0.149125	0.320342	0.447477	0.595467	0.729683	0.813877
16	homoserine	0.322974	0.446012	0.320891	0.56399	0.164322	0.340382	0.505722	0.63765	0.323486	0.509271
17	decanoic acid	1.99237e-05	0.000165082	0.951771	0.985763	0.0660127	0.191437	0.0336781	0.139523	5.54126e-05	0.000803482
18	malate	4.98259e-07	7.22476e-06	0.0628795	0.288101	0.00199721	0.0221729	6.00833e-06	8.79072e-05	0.0231229	0.0838204
19	1-methylnicotinamide	0.0846953	0.188936	0.263017	0.476718	0.424472	0.559235	0.0543653	0.165957	0.787461	0.840044
20	threitol	0.0963873	0.199659	0.0745088	0.288101	0.0699907	0.193308	0.397717	0.562625	0.0168509	0.0751808
21	glutamate	0.123795	0.231616	0.102158	0.311968	0.679918	0.759527	0.111662	0.281583	0.690703	0.801215
22	pyroglutamate	0.116118	0.224496	0.102196	0.311968	0.690859	0.759527	0.106441	0.280617	0.665563	0.78781
23	cytosine	0.284749	0.423474	0.752388	0.8342	0.784363	0.827147	0.385303	0.558689	0.56107	0.707436
24	phenylalanine	4.98122e-06	4.81518e-05	0.51066	0.673143	0.082975	0.218752	9.09385e-06	8.79072e-05	0.0432633	0.11182
25	phosphoenolpyruvic acid	0.571376	0.625279	0.430896	0.626712	0.0160419	0.0930433	0.213049	0.408745	0.0384452	0.11182
26	3-hydroxy-3-methylglutaric acid	8.10739e-11	1.56743e-09	2.63152e-07	1.52628e-05	0.0378156	0.156665	9.03505e-06	8.79072e-05	1.33093e-08	2.57313e-07
27	N-acetyl-aspartic.acid	0.807791	0.821963	0.000331596	0.00961628	0.01497	0.0930433	0.228381	0.408745	0.283058	0.482863
28	N-methyl-glutamic acid	0.186632	0.309276	0.152698	0.328017	0.369662	0.53601	0.229096	0.408745	0.534516	0.704589
29	glycerol 2-phosphate	0.142334	0.257566	0.098319	0.311968	0.433889	0.559235	0.865002	0.880177	0.0483474	0.11684
30	trans-aconitic acid	0.0289848	0.0840558	0.189228	0.390204	0.368682	0.53601	0.64112	0.729117	0.011148	0.0641311
31	glycerol 1-phosphate	0.0932744	0.199659	0.0220696	0.160005	0.184859	0.365394	0.670594	0.74797	0.0220788	0.0838204
32	O-phosphoethanolamine	0.151557	0.258539	0.114488	0.314875	0.149001	0.320342	0.256073	0.43683	0.361647	0.537834
33	N-acetyl-glutamic acid	0.00379279	0.0140722	0.0344103	0.199579	0.0555101	0.175543	0.0150444	0.0727144	0.07311	0.157051
34	hypoxanthine	0.791435	0.8197	0.429546	0.626712	0.278274	0.468819	0.371795	0.552926	0.391714	0.554132
35	3-phosphoglycerate	0.0184501	0.0594505	0.422377	0.626712	5.46525e-05	0.0026429	0.000483199	0.00280255	0.998565	0.998565
36	citrate	0.102443	0.204887	0.464271	0.656774	0.000113225	0.0026429	0.000353686	0.00227931	0.609039	0.735922
37	isocitrate	0.0817834	0.188936	0.421513	0.626712	0.000136702	0.0026429	0.000311751	0.0022602	0.714544	0.812618
38	dehydroascorbic acid	9.05179e-19	2.62502e-17	0.257606	0.476718	0.117448	0.27248	1.66715e-10	4.83472e-09	8.1887e-10	2.37472e-08
39	fructose	0.474132	0.549993	0.119435	0.314875	0.0358359	0.156665	0.621522	0.720966	0.310413	0.509271
40	lysine	0.259792	0.396525	0.0435378	0.229563	0.044528	0.161414	0.291114	0.469016	0.345708	0.52766
41	tyrosine	0.0845014	0.188936	0.112093	0.314875	0.000319699	0.00463564	0.802911	0.862386	0.0421655	0.11182
42	ascorbic acid	0.0167516	0.0571524	0.0942168	0.311968	0.0103781	0.0752414	0.0470051	0.16037	0.0385482	0.11182
43	pantothenic acid	1.24272e-06	1.44156e-05	0.00609303	0.0883489	0.767591	0.82445	7.41831e-06	8.79072e-05	0.0166498	0.0751808
44	cytidine-5'-monophosphate	0.503624	0.572749	0.0726036	0.288101	0.566302	0.684282	0.462	0.595467	0.106658	0.220934
45	palmitic acid	0.000211799	0.00136493	0.706197	0.812892	0.320828	0.515764	0.0241122	0.107577	0.00167689	0.0138942
46	myo-inositol	0.444589	0.535809	0.0164458	0.158976	0.00229374	0.0221729	0.784608	0.858628	0.275005	0.482863
47	ribose-5-phosphate	0.000841943	0.00488327	0.0293033	0.188843	0.0575054	0.175543	0.0142378	0.0727144	0.0121628	0.0641311
48	norepinephrine	0.376116	0.495789	0.989415	0.989415	0.188997	0.365394	0.965267	0.965267	0.235475	0.441225
49	5-hydroxyindole-3-acetic acid	0.0010976	0.00524317	0.0686546	0.288101	0.402288	0.556169	0.186448	0.400519	0.00243147	0.0176282
50	oleic acid	0.00388199	0.0140722	0.636228	0.773164	0.647475	0.754017	0.0445106	0.16037	0.0354396	0.11182
51	stearic acid	0.000970623	0.00511783	0.827404	0.872535	0.95462	0.95462	0.0532964	0.165957	0.00136547	0.0131996
52	glucose 6-phosphate	0.00126559	0.00524317	0.00488385	0.0883489	0.0314469	0.156378	0.0368517	0.142493	0.00375091	0.0241725
53	inosine	0.0210522	0.0642646	0.579786	0.731035	0.329022	0.515764	0.230412	0.408745	0.0543674	0.126132
54	adenosine	0.518066	0.577843	0.195102	0.390204	0.0323541	0.156378	0.270656	0.448515	0.0410422	0.11182
55	sucrose	0.772889	0.815046	0.762287	0.8342	0.341595	0.521381	0.598376	0.720966	0.554791	0.707436
56	5'-Deoxy-5'-(methylthio)adenosine	0.733485	0.787817	0.432215	0.626712	0.414183	0.558666	0.830965	0.872814	0.794446	0.840044
57	guanosine	0.306685	0.433846	0.330947	0.564557	0.816881	0.846056	0.232562	0.408745	0.796593	0.840044
58	cholesterol	0.0767116	0.188936	0.681884	0.807128	0.105267	0.254395	0.331168	0.505467	0.0443423	0.11182
